# Supplementary material for: Changing Metabolic Patterns along the Colorectal Adenoma–Carcinoma Sequence
Source: J Clin Med. 2022 Jan 29;11(3):721. doi: 10.3390/jcm11030721 (PMC8836789; doi:10.3390/jcm11030721)
Supplement: Supplementary file 1 [file jcm-11-00721-s001.zip]

Archive with 1 entries (1 files):
- jcm-1547146-supplementary.pdf
